# Supplementary material for: App-Based Physical Activity Intervention for Individuals With Depression (MoodMover): Single-Arm, Pre-Post Proof-of-Concept and Feasibility Study
Source: JMIR Form Res. 2026 Jun 11;10:e79033. doi: 10.2196/79033 (PMC13256492; doi:10.2196/79033)
Supplement: Multimedia Appendix 5 [file formative-v10-e79033-s005.xlsx]

## Sheet: Sheet1
	Baseline	Week 2	Week 3	Week 4	Week 5	Week 6	Week 7	Week 8	Week 9
	mean (SD, n)	mean (SD, n)	mean (SD, n)	mean (SD, n)	mean (SD, n)	mean (SD, n)	mean (SD, n)	mean (SD, n)	mean (SD, n)
Smartphone-based steps	4378.3 (2114.5, n=18)	6409.5 (2574.6, n=18)	5263.2 (1782.3, n=18)	4996.6 (1551.4, n=18)	5610.2 (2613.2, n=17)	5446.6 (2402.4, n=16)	5528.1 (2272.6, n=15)	5474.0 (2626.3, n=15)	5204.0 (2322.7, n=14)
Number of days met the recommended step goals		4.1 (1.7, n=18)	3.4 (1.9, n=18)	2.6 (2.1, n=18)	2.7 (2.0, n=17)	2.0 (1.8, n=16)	1.9 (2.0, n=15)	1.7 (1.9, n=15)	1.6 (2.3, n=14)
Weekly app use duration (mins)		24.7 (16.1, n=21)	14.8 (14.6, n=20)	13.3 (11.3, n=20)	14.3 (6.2, n=17)	18.5 (14.1, n=16)	10.8 (11.9, n=16)	9.2 (11.0, n=16)	13.5 (17.3)
