# Supplementary material for: App-Based Physical Activity Intervention for Individuals With Depression (MoodMover): Single-Arm, Pre-Post Proof-of-Concept and Feasibility Study
Source: JMIR Form Res. 2026 Jun 11;10:e79033. doi: 10.2196/79033 (PMC13256492; doi:10.2196/79033)
Supplement: Multimedia Appendix 6 [file formative-v10-e79033-s006.xlsx]

## Sheet: Sheet1
Participant ID	Issues	Suggested Actions	Follow-up Issues Reported	Suggested Actions	Device	Features	Solved	Impact
1	2024-11-19: Orientation session: Selected the incorrect Google Fit account when syncing steps, which caused the sync to fail. 2024-11-28: 1. After a recent app update, the participant is experiencing a loading issue. 2. The app gets stuck on the loading screen and does not proceed.	2024-11-19: Uninstall and reinstall the Pathverse app, re-select the correct Google Fit account, and grant permissions again 2024-11-28: Ask the participant to go to their phone Settings > Apps > Pathverse > Storage > Clear Data. Reassure them that this will not affect their lesson progress.	2024-11-28: After clearing the app data, the participant regained access to the app, but lost their tracker data, goals, and step counts from the past week. 2024-12-1: After the recent app update, the participant's step data is no longer syncing with the app. They have already tried uninstalling/reinstalling the app and confirmed that permissions are correctly set, but the issue persists. 2024-12…	2024-12-1: Advise the participant to check whether Google Fit is allowed to access Health Connect: 1.Open Google Fit 2.Tap Profile 3.Go to Settings (top right) 4.Look for the Health Connect access option and ensure it is enabled	Android	Step syncing	Yes	High
3	2024-11-25: Orientation session: The participant was unable to sync step data from Google Fit to Pathverse due to Google's terms changes.	2024-11-27: Update Pathverse to the latest version (now approved by Google). Reconnect Google Fit by following previously provided steps. After syncing, tap the calendar icon in Pathverse to view recent step history.	2024-11-27: After installing the update, the participant was able to accept the Google Fit permission prompt without an error. However, the app still shows 0 steps, and it's unclear whether syncing worked. 2024-11-28: The participant cleared the app data, went through the setup process again, and successfully synced, but Pathverse still displays 0 steps for all days. 2025-1-27: The participant co…	2024-11-28: Go to your phone settings → Apps → Pathverse → Storage → Clear Data. 2024-11-29: Look for the Health Connect access option and make sure it’s enabled.	Android	Step syncing	No	High
4	2024-12-3: The participant entered exercise data into the app twice, but it is not being saved or logged. The app shows that no entries are logged.	2024-12-4: Ask the participant to record their screen while attempting to log their exercise in the app and share the video, so you can better understand and troubleshoot the issue.			Iphone	Exercise Logging	Yes	Low
5	2024-12-19: The participant is unable to proceed to the next screen in the survey after typing in a text box.	2024-12-19: Temporarily reduce the font size on the phone (This appears to be caused by the font size setting on the participant's phone being too large, which may push the "Next" or "Proceed" button off the visible screen, making it inaccessible.)			Iphone	Survey/Navigation/Layout	Yes	Low
7	2025-1-28 (last day): The participant is unable to complete a goal — tapping the “Complete” button does nothing when they try to mark a goal as done.	Action: The technical report on Pathverse was noticed and the details were shared with the technical team. A solution was initially expected sooner, but an update was provided to the participant in the meantime, assuring them that the issue is being actively worked on.			Iphone	Goals	No (intervention period)	Moderate
8	2024-12-9: The participant is experiencing difficulties logging exercise entries in the app. Longer text entries do not appear to save, whereas shorter entries are successfully logged.	2024-12-30: Solved by participant: The participant discovered that the first text box for logging exercise has a 20-character limit, which explains why longer entries were not saved.			Iphone	Exercise Logging	Yes	Low
13	2024-12-19: Orientation session: The participant was unable to sync step data from Google Fit to Pathverse due to Google's terms changes.	2024-12-19: Look for the Health Connect access option and make sure it’s enabled.	2025-1-20: The participant’s built-in step tracker (Samsung Health) is connected to Google Fit, and Google Fit is receiving daily step counts. However, when attempting to connect Pathverse with Google Fit, nothing happens. They can see their step data on both Samsung Health and Google Fit, but Pathverse is not updating their steps. 2025-1-23: Health Connect is enabled, but still not working	2-25-1-21: Look for the Health Connect access option and make sure it’s enabled. 2025-1-24: 1. Check Google Account: Verify if the correct Google account (rheanobel@gmail.com) is linked to both Google Fit and Pathverse. 2. Confirm Health Connect Compatibility: Ensure that the device is running Android version 9–15 and check for the correct Health Connect interface, as it only supports these versi…	Android	Step syncing	No (intervention period)	High
14	2025-1-27: The participant attempted to delete or modify a goal in order to edit or redo it, but the app would not allow the goal to be deleted. As a result, they now have multiple copies of the same goal. Unable to proceed past the first question because the "Next" button is obscured by the on-screen keyboard, preventing them from clicking it and completing the survey.	2025-1-29: They have now reported that the issue appears to be resolved and the feature is working again. Solved by app update.			Iphone	Goals/Navigation	Yes	Low
22	2025-2-3: The participant is attempting to complete the weekly lesson, but the app repeatedly crashes or closes unexpectedly during the process.				Iphone	Lessons	Yes	Low
26	2025-2-6: Orientation session: The app crashes when enter a video card.	2025-2-12: Informed the participant that the video card issue from last week's orientation has been fixed, and they can now complete the introduction lesson.			Iphone	Lessons	Yes	Low
