# Supplementary material for: App-Based Physical Activity Intervention for Individuals With Depression (MoodMover): Single-Arm, Pre-Post Proof-of-Concept and Feasibility Study
Source: JMIR Form Res. 2026 Jun 11;10:e79033. doi: 10.2196/79033 (PMC13256492; doi:10.2196/79033)
Supplement: Multimedia Appendix 7 [file formative-v10-e79033-s007.xlsx]

## Sheet: Sheet1
	Total app usage duration (mins)a					Total active app use (days)a					Major lesson completion					Average minutes spent on each major lesson					MAUQb					Satisfaction
Predictors	B	SE	75%CI	85%CI	95%CI	B	SE	75%CI	85%CI	95%CI	B	SE	75%CI	85%CI	95%CI	B	SE	75%CI	85%CI	95%CI	B	SE	75%CI	85%CI	95%CI	B	SE	75%CI	85%CI	95%CI
Age (year)	3.45	0.83	[2.47, 4.44]	[2.21, 4.69]	[1.72, 5.18]	0.42	0.25	[0.12, 0.71]	[0.04, 0.79]	[-0.10, 0.94]	0.07	0.04	[0.02, 0.12]	[0.01, 0.14]	[-0.02, 0.16]	0.21	0.06	[0.14, 0.29]	[0.12, 0.31]	[0.08, 0.35]	0.04	0.02	[0.02, 0.06]	[0.02, 0.07]	[0.01, 0.08]	0.38	0.13	[0.22, 0.53]	[0.18, 0.58]	[0.10, 0.66]
BMIc	-0.06	3.32	[-4.00, 3.88]	[-5.04, 4.92]	[-7.01, 6.89]	-0.81	0.75	[-1.69, 0.08]	[-1.93, 0.32]	[-2.37, 0.76]	-0.14	0.13	[-0.29, 0.02]	[-0.33, 0.06]	[-0.41, 0.14]	0.31	0.23	[0.04, 0.58]	[-0.03, 0.65]	[-0.16, 0.78]	0.1	0.06	[0.03, 0.18]	[0.01, 0.20]	[-0.03, 0.23]	0.17	0.53	[-0.46, 0.80]	[-0.63, 0.97]	[-0.96, 1.30]
Baseline PHQ-9d	-5.06	3.94	[-9.73, -0.38]	[-10.96, 0.85]	[-13.30, 3.19]	0.68	0.94	[-0.44, 1.79]	[-0.73, 2.09]	[-1.29, 2.64]	0.18	0.16	[-0.01, 0.37]	[-0.06, 0.42]	[-0.16, 0.52]	-0.63	0.25	[-0.93, -0.33]	[-1.01, -0.25]	[-1.16, -0.10]	-0.01	0.07	[-0.09, 0.08]	[-0.12, 0.10]	[-0.16, 0.14]	-0.19	0.56	[-0.86, 0.48]	[-1.04, 0.66]	[-1.39, 1.01]
Baseline MVPAe (PAAQf)	-0.14	0.19	[-0.37, 0.08]	[-0.43, 0.14]	[-0.54, 0.26]	-0.01	0.05	[-0.07, 0.04]	[-0.08, 0.06]	[-0.11, 0.08]	0.0003	0.0079	[-0.01, 0.01]	[-0.01, 0.01]	[-0.02, 0.02]	-0.01	0.01	[-0.02, 0.01]	[-0.03, 0.01]	[-0.04, 0.02]	-0.01	0	[-0.01, -0.005]	[-0.01, -0.004]	[-0.01, -0.003]	-0.07	0.02	[-0.09, -0.05]	[-0.10, -0.04]	[-0.11, -0.03]
MDDg diagnosis
Intercept	83.93	19.34	[60.99, 106.88]	[54.92, 112.94]	[43.46, 124.41]	26	4.44	[20.73, 31.27]	[19.34, 32.66]	[16.71, 35.29]	4.727	0.757	[3.83, 5.63]	[3.59, 5.86]	[3.14, 6.31]	7.72	1.44	[5.56, 9.88]	[5.56, 9.88]	[4.70, 10.73]	4.64	0.38	[4.18, 5.09]	[4.06, 5.21]	[3.83, 5.45]	50.29	2.95	[46.75, 53.83]	[45.79, 54.78]	[43.96, 56.61]
Yes	39.19	28.02	[5.93, 72.44]	[-2.86, 81.23]	[-19.47, 97.84]	10	6.43	[2.37, 17.63]	[0.35, 19.65]	[-3.47, 23.47]	2.073	1.097	[0.77, 3.37]	[0.43, 3.72]	[-0.22, 4.37]	0.59	2.09	[-2.54, 3.72]	[-2.54, 3.72]	[-3.78, 4.95]	0.67	0.5	[0.07, 1.27]	[-0.1, 1.44]	[-0.41, 1.75]	5.83	3.93	[1.11, 10.54]	[-0.16, 11.81]	[-2.61, 14.26]
Genderh
(Intercept)	62.02	31.36	[24.67, 99.37]	[14.75, 109.30]	[-4.14, 128.18]	-2.19	12.43	[-17.06, 12.68]	[-21.05, 16.66]	[-28.68, 24.30]	4	1.38	[2.36, 5.64]	[1.92, 6.08]	[1.09, 6.91]	8.06	2.53	[5.05, 11.07]	[4.25, 11.87]	[2.73, 13.39]	4.62	0.94	[3.48, 5.75]	[3.17, 6.06]	[2.58, 6.65]	50	7.36	[41.14, 58.86]	[38.75, 61.25]	[34.11, 65.89]
Women	69.22	34.56	[28.07, 110.38]	[17.13, 121.32]	[-3.68, 142.13]	0.81	12.43	[-14.06, 15.68]	[-18.05, 19.66]	[-25.68, 27.30]	2.71	1.52	[0.91, 4.52]	[0.42, 5.00]	[-0.49, 5.92]	1.22	2.79	[-2.09, 4.54]	[-2.98, 5.42]	[-4.65, 7.1]	0.63	0.98	[-0.55, 1.81]	[-0.87, 2.12]	[-1.49, 2.74]	5.46	7.63	[-3.73, 14.65]	[-6.22, 17.14]	[-11.03, 21.95]
Non-binary	-26.44	44.35	[-79.26, 26.38]	[-93.30, 40.42]	[-120.00, 67.13]	-10.69	12.43	[-25.56, 4.18]	[-29.55, 8.16]	[-37.18, 15.80]	0	1.95	[-2.32, 2.32]	[-2.94, 2.94]	[-4.11, 4.11]	-5.13	3.57	[-9.39, -0.88]	[-10.52, 0.25]	[-12.67, 2.41]	-0.88	1.16	[-2.28, 0.51]	[-2.65, 0.88]	[-3.38, 1.61]	-7	9.01	[-17.85, 3.85]	[-20.78, 6.78]	[-26.46, 12.46]
Sexh
(Intercept)	56.11	24.43	[27.12, 85.10]	[19.46, 92.76]	[4.97, 107.25]	17.17	5.21	[10.99, 23.35]	[9.35, 24.98]	[6.27, 28.07]	3.67	0.97	[2.52, 4.82]	[2.21, 5.12]	[1.64, 5.70]	7.72	2.012	[5.33, 10.11]	[4.69, 10.75]	[3.49, 11.95]	4.69	0.74	[3.80, 5.58]	[3.56, 5.82]	[3.10, 6.29]	49.5	5.82	[42.52, 56.48]	[40.64, 58.36]	[37.02, 61.98]
Female	65.08	28.91	[30.77, 99.38]	[21.71, 108.45]	[4.57, 125.58]	19.03	6.16	[11.72, 26.34]	[9.79, 28.28]	[6.14, 31.93]	2.87	1.15	[1.51, 4.23]	[1.15, 4.59]	[0.47, 5.27]	2.19	2.26	[-0.49, 4.87]	[-1.19, 5.57]	[-2.53, 6.91]	0.37	0.79	[-0.59, 1.32]	[-0.84, 1.58]	[-1.34, 2.07]	4.64	6.22	[-2.82, 12.11]	[-4.83, 14.12]	[-8.70, 17.99]
Race/Ethnicityh
(Intercept)	107.32	18.04	[85.73, 128.90]	[79.95, 134.68]	[68.87, 145.76]	30.69	4.54	[25.26, 36.12]	[23.81, 37.58]	[21.02, 40.36]	6.08	0.76	[5.17, 6.98]	[4.93, 7.22]	[4.47, 7.69]	8.56	1.39	[6.89, 10.22]	[6.45, 10.67]	[5.59, 11.52]	5.27	0.24	[4.98, 5.56]	[4.90, 5.64]	[4.74, 5.80]	55.4	1.88	[53.10, 57.70]	[52.46, 58.34]	[51.21, 59.59]
Chinese	-46.82	49.4	[-105.94, 12.29]	[-121.77, 28.12]	[-152.11, 58.46]	-2.19	12.43	[-17.06, 12.68]	[-21.05, 16.66]	[-28.68, 24.30]	-1.58	2.07	[-4.05, 0.90]	[-4.72, 1.56]	[-5.99, 2.84]	-3.9	3.81	[-8.45, 0.66]	[-9.68, 1.88]	[-12.02, 4.22]	-1.77	0.58	[-2.48, -1.06]	[-2.68, -0.86]	[-3.07, -0.47]	-16.4	4.61	[-22.03, -10.77]	[-23.59, -9.21]	[-26.67, -6.13]
Latin, Central, or South American	-9.71	49.4	[-68.82, 49.41]	[-84.65, 65.24]	[-114.99, 95.58]	0.81	12.43	[-14.06, 15.68]	[-18.05, 19.66]	[-25.68, 27.30]	-3.08	2.07	[-5.55, -0.60]	[-6.22, 0.06]	[-7.49, 1.34]	0.82	3.81	[-3.74, 5.38]	[-4.96, 6.60]	[-7.30, 8.94]	-0.96	0.79	[-1.93, 0.01]	[-2.20, 0.27]	[-2.73, 0.80]	-2.4	6.24	[-10.03, 5.23]	[-12.14, 7.34]	[-16.31, 11.51]
South Asian	-51.42	49.4	[-110.53, 7.69]	[-126.36, 23.53]	[-156.70, 53.87]	-10.69	12.43	[-25.56, 4.18]	[-29.55, 8.16]	[-37.18, 15.80]	-1.08	2.07	[-3.55, 1.40]	[-4.22, 2.06]	[-5.49, 3.34]	-2.96	3.81	[-7.52, 1.60]	[-8.74, 2.82]	[-11.08, 5.16]	-1.04	0.79	[-2.01, -0.07]	[-2.27, 0.20]	[-2.80, 0.73]	-5.4	6.24	[-13.03, 2.23]	[-15.14, 4.34]	[-19.31, 8.51]
Education levelh
(Intercept)	87.13	21.73	[61.12, 113.14]	[54.16, 120.10]	[40.81, 133.45]	20.86	5.18	[14.65, 27.06]	[12.99, 28.72]	[9.81, 31.91]	4.71	1.1	[3.40, 6.03]	[3.05, 6.38]	[2.37, 7.06]	7.2	1.8	[5.05, 9.35]	[4.47, 11.87]	[3.37, 11.02]	5.17	0.44	[4.63, 5.71]	[4.48, 5.86]	[4.19, 6.16]	55.75	3.1	[51.96, 59.54]	[50.92, 60.58]	[48.84, 62.66]
Certificate or diploma	19.38	33.67	[-20.91, 59.68]	[-31.70, 70.47]	[-52.38, 91.15]	11.94	8.03	[2.33, 21.55]	[-0.24, 24.13]	[-5.17, 29.06]	1.09	1.7	[-0.95, 3.12]	[-1.50, 3.67]	[-2.54, 4.71]	1.52	2.78	[-1.81, 4.85]	[-2.70, 5.75]	[-4.41, 7.46]	-0.33	0.63	[-1.09, 0.44]	[-1.30, 0.65]	[-1.72, 1.07]	-6.25	4.39	[-11.60, -0.90]	[-13.09, 0.59]	[-16.02, 3.52]
High school	-34.45	46.1	[-89.63, 20.72]	[-104.40, 35.49]	[-132.72, 63.81]	9.14	11	[-4.02, 22.30]	[-7.54, 25.83]	[-14.29, 32.58]	1.29	2.33	[-1.50, 4.07]	[-2.25, 4.82]	[-3.68, 6.25]	-2.81	3.81	[-7.37, 1.75]	[-8.59, 2.97]	[-10.93, 5.31]	-1.44	0.77	[-2.38, -0.51]	[-2.64, -0.25]	[-3.15, 0.27]	-12.75	5.37	[-19.31, -6.19]	[-21.12, -4.38]	[-24.72, -0.78]
Master's degree	93.86	36.04	[50.73, 136.99]	[39.18, 148.54]	[17.04, 170.68]	25.64	8.6	[15.36, 35.93]	[12.60, 38.68]	[7.32, 43.96]	2.29	1.82	[0.11, 4.47]	[-0.48, 5.05]	[-1.60, 6.17]	4.45	2.98	[0.88, 8.01]	[-0.07, 8.96]	[-1.90, 10.79]	0.15	0.63	[-0.61, 0.92]	[-0.82, 1.13]	[-1.24, 1.55]	4.5	4.39	[-0.85, 9.85]	[-2.34, 11.34]	[-5.27, 14.27]
Some high school	-29.7	46.1	[-84.87, 25.47]	[-99.65, 40.25]	[-127.97, 68.56]	4.64	11	[-8.52, 17.80]	[-12.04, 21.33]	[-18.79, 28.08]	0.79	2.33	[-2.00, 3.57]	[-2.75, 4.32]	[-4.18, 5.75]	-1.05	3.81	[-5.61, 3.51]	[-6.83, 4.74]	[-9.17, 7.08]	1.75	0.99	[0.54, 2.96]	[0.21, 3.29]	[-0.46, 3.96]	6.25	6.93	[-2.22, 14.72]	[-4.56, 17.06]	[-9.20, 21.70]
Employment Statush
(Intercept)	110.44	23.06	[82.84, 138.04]	[75.45, 145.43]	[61.29, 159.59]	30.75	4.71	[25.11, 36.39]	[23.60, 37.90]	[20.71, 40.79]	6	0.89	[4.94, 7.06]	[4.65, 7.35]	[4.11, 7.89]	8.72	1.75	[6.63, 10.81]	[6.07, 11.37]	[5.00, 12.44]	5.44	0.41	[4.93, 5.94]	[4.80, 6.07]	[4.53, 6.34]	56.17	3.28	[52.19, 60.15]	[51.10, 61.24]	[48.95, 63.38]
Employed - part time	4.71	44.16	[-48.13, 57.55]	[-62.29, 71.71]	[-89.41, 98.83]	0.58	9.02	[-10.21, 11.38]	[-13.10, 14.27]	[-18.65, 19.81]	-0.67	1.7	[-2.70, 1.37]	[-3.25, 1.91]	[-4.29, 2.96]	1.01	3.34	[-2.99, 5.01]	[-4.06, 6.08]	[-6.11, 8.13]	-0.28	0.83	[-1.28, 0.72]	[-1.56, 1.00]	[-2.10, 1.54]	-3.67	6.55	[-11.63, 4.29]	[-13.81, 6.48]	[-18.09, 10.76]
On medical or disability	33.11	39.94	[-14.69, 80.91]	[-27.49, 93.71]	[-52.03, 118.24]	13.5	8.16	[3.73, 23.27]	[1.12, 25.88]	[-3.89, 30.89]	1.25	1.54	[-0.59, 3.09]	[-1.08, 3.58]	[-2.03, 4.53]	0.26	3.02	[-3.36, 3.88]	[-4.32, 4.85]	[-6.18, 6.71]	-0.53	0.65	[-1.32, 0.26]	[-1.54, 0.48]	[-1.97, 0.90]	-0.92	5.18	[-7.21, 5.38]	[-8.94, 7.10]	[-12.32, 10.49]
Student	-59.86	44.16	[-112.70, -7.02]	[-126.86, 7.14]	[-153.98, 34.26]	1.58	9.02	[-9.21, 12.38]	[-12.10, 15.27]	[-17.65, 20.81]	0.67	1.7	[-1.37, 2.70]	[-1.91, 3.25]	[-2.96, 4.29]	-4.52	3.34	[-8.52, -0.52]	[-9.59, 0.55]	[-11.64, 2.60]	-1.41	0.72	[-2.28, -0.54]	[-2.52, -0.30]	[-2.98, 0.16]	-10.83	5.68	[-17.73, -3.94]	[-19.62, -2.05]	[-23.33, 1.66]
Unemployed	-22.74	51.57	[-84.45, 38.97]	[-100.98, 55.50]	[-132.65, 87.17]	-17.75	10.53	[-30.36, -5.14]	[-33.73, -1.77]	[-40.20, 4.70]	-3.5	1.99	[-5.88, -1.12]	[-6.51, -0.49]	[-7.73, 0.73]	-1.01	3.9	[-5.68, 3.66]	[-6.93, 4.91]	[-9.33, 7.31]	0.18	1.09	[-1.15, 1.51]	[-1.51, 1.87]	[-2.22, 2.58]	1.83	8.67	[-8.70, 12.36]	[-11.58, 15.25]	[-17.25, 20.92]
Before-Tax Household Incomeh
(Intercept)	90.06	26.12	[58.61, 121.51]	[50.10, 130.02]	[33.63, 146.49]	27.17	6.35	[19.52, 34.82]	[17.45, 36.89]	[13.44, 40.89]	5.5	1.139	[4.13, 6.87]	[3.76, 7.24]	[3.04, 7.96]	8.77	1.99	[6.37, 11.18]	[5.72, 11.83]	[4.44, 13.10]	5.35	0.56	[4.66, 6.03]	[4.47, 6.22]	[4.09, 6.6]	55	4.5	[49.47, 60.53]	[47.92, 62.08]	[44.82, 65.18]
$20k-$39,999	15.61	52.24	[-47.30, 78.52]	[-64.31, 95.54]	[-97.25, 128.47]	-2.17	12.71	[-17.47, 13.13]	[-21.60, 17.27]	[-29.62, 25.28]	0	2.279	[-2.74, 2.74]	[-3.49, 3.49]	[-4.92, 4.92]	0.31	3.97	[-4.50, 5.11]	[-5.80, 6.42]	[-8.35, 8.97]	-1.04	1.24	[-2.57, 0.49]	[-2.99, 0.92]	[-3.85, 1.77]	9	10.06	[-3.38, 21.38]	[-6.84, 24.84]	[-13.77, 31.77]
$60k-$79,999	22.23	52.24	[-40.68, 85.13]	[-57.70, 102.15]	[-90.63, 135.09]	14.33	12.71	[-0.97, 29.63]	[-5.10, 33.77]	[-13.12, 41.78]	2.5	2.279	[-0.24, 5.24]	[-0.99, 5.99]	[-2.42, 7.42]	-0.91	3.97	[-5.71, 3.90]	[-7.02, 5.21]	[-9.56, 7.75]	0.12	0.96	[-1.07, 1.3]	[-1.4, 1.63]	[-2.06, 2.29]	-1.5	7.8	[-11.09, 8.09]	[-13.77, 10.77]	[-19.13, 16.13]
$120k-$139,999	61.03	52.24	[-1.88, 123.94]	[-18.89, 140.96]	[-51.83, 173.89]	2.33	12.71	[-12.97, 17.63]	[-17.10, 21.77]	[-25.12, 29.78]	1	2.279	[-1.74, 3.74]	[-2.49, 4.49]	[-3.92, 5.92]	1.53	3.97	[-3.27, 6.34]	[-4.58, 7.64]	[-7.13, 10.19]	-1.04	0.96	[-2.22, 0.15]	[-2.55, 0.48]	[-3.22, 1.14]	-4	7.8	[-13.59, 5.59]	[-16.27, 8.27]	[-21.63, 13.63]
$140k or greater	55.76	41.3	[6.03, 105.49]	[-7.43, 118.95]	[-33.46, 144.98]	10.83	10.05	[-1.26, 22.93]	[-4.53, 26.20]	[-10.87, 32.53]	0.75	1.801	[-1.42, 2.92]	[-2.01, 3.51]	[-3.14, 4.64]	1.06	3.14	[-2.74, 4.86]	[-3.77, 5.89]	[-5.78, 7.91]	-0.12	0.79	[-1.08, 0.85]	[-1.35, 1.12]	[-1.89, 1.66]	-1.25	6.37	[-9.08, 6.58]	[-11.27, 8.77]	[-15.65, 13.15]
Prefer not to answer	-47.53	45.24	[-102.01, 6.95]	[-116.75, 21.69]	[-145.27, 50.21]	-1.17	11	[-14.42, 12.08]	[-18.00, 15.67]	[-24.94, 22.60]	-1.5	1.973	[-3.88, 0.88]	[-4.52, 1.52]	[-5.76, 2.76]	-4.47	3.97	[-9.27, 0.34]	[-10.58, 1.64]	[-13.13, 4.19]	-1.19	0.96	[-2.38, -0.01]	[-2.71, 0.32]	[-3.37, 0.99]	-9	7.8	[-18.59, 0.59]	[-21.27, 3.27]	[-26.63, 8.63]
Currently on Antidepressantsh
(Intercept)	96.02	38.85	[49.91, 142.12]	[37.73, 154.31]	[14.70, 177.34]	23.67	8.85	[13.16, 34.17]	[10.39, 36.95]	[5.14, 42.20]	5.333	1.577	[3.46, 7.20]	[2.97, 7.70]	[2.03, 8.63]	6.24	2.73	[2.15, 10.33]	[2.15, 10.33]	[0.53, 11.94]	5.88	0.71	[5.04, 6.73]	[4.81, 6.96]	[4.37, 7.4]	61	5.54	[54.35, 67.65]	[52.56, 69.44]	[49.12, 72.88]
Yes	7.67	41.97	[-42.13, 57.47]	[-55.29, 70.63]	[-80.17, 95.51]	8.28	9.56	[-3.07, 19.62]	[-6.07, 22.62]	[-11.74, 28.29]	0.444	1.703	[-1.58, 2.47]	[-2.11, 3.00]	[-3.12, 4.01]	2.05	2.95	[-2.37, 6.47]	[-2.37, 6.47]	[-4.11, 8.22]	-0.99	0.76	[-1.9, -0.09]	[-2.14, 0.16]	[-2.61, 0.62]	-8.5	5.92	[-15.61, -1.39]	[-17.52, 0.52]	[-21.20, 4.20]
Duration of Medication Useh
(Intercept)	113.63	19.88	[89.77, 137.49]	[83.35, 143.92]	[70.99, 156.28]	31.82	4.94	[25.89, 37.75]	[24.30, 39.34]	[21.22, 42.41]	5.818	0.861	[4.78, 6.85]	[4.51, 7.13]	[3.97, 7.67]	8.81	1.37	[6.73, 10.90]	[6.73, 10.90]	[5.87, 11.75]	5.15	0.33	[4.74, 5.55]	[4.62, 5.67]	[4.4, 5.89]	53	2.18	[50.34, 55.66]	[49.60, 56.40]	[48.14, 57.86]
1-6 months	34.86	42.95	[-16.68, 86.41]	[-30.55, 100.28]	[-57.25, 126.98]	7.52	10.67	[-5.29, 20.32]	[-8.74, 23.77]	[-15.37, 30.40]	0.1818	1.8611	[-2.05, 2.42]	[-2.65, 3.02]	[-3.81, 4.17]	3.44	2.96	[-1.07, 7.94]	[-1.07, 7.94]	[-2.90, 9.78]	-0.11	0.78	[-1.06, 0.85]	[-1.33, 1.12]	[-1.85, 1.64]	8	5.11	[1.75, 14.25]	[0.03, 15.97]	[-3.40, 19.40]
6-12 months	-67.25	68.87	[-149.90, 15.40]	[-172.15, 37.65]	[-214.96, 80.46]	5.18	17.11	[-15.35, 25.72]	[-20.88, 31.24]	[-31.52, 41.88]	2.1818	2.9844	[-1.40, 5.76]	[-2.36, 6.73]	[-4.22, 8.58]	-4.99	4.74	[-12.21, 2.24]	[-12.21, 2.24]	[-15.16, 5.19]	-0.53	1.06	[-1.82, 0.76]	[-2.18, 1.12]	[-2.89, 1.83]	-3	6.9	[-11.42, 5.42]	[-13.75, 7.75]	[-18.37, 12.37]
Currently in Other Treatments for Depression
(Intercept)	103.78	18.68	[81.61, 125.94]	[75.76, 131.79]	[64.69, 142.87]	25.77	3.92	[21.12, 30.42]	[19.89, 31.65]	[17.57, 33.97]	4.846	0.687	[4.03, 5.66]	[3.82, 5.88]	[3.41, 6.28]	8.57	1.31	[7.01, 10.12]	[6.60, 10.53]	[5.83, 11.31]	5.11	0.35	[4.69, 5.53]	[4.58, 5.65]	[4.36, 5.86]	52.78	2.78	[49.44, 56.11]	[48.54, 57.01]	[46.82, 58.74]
Yes	-3.10	30.26	[-39.01, 32.80]	[-48.50, 42.29]	[-66.44, 60.23]	13.11	6.35	[5.57, 20.64]	[3.58, 22.63]	[-0.18, 26.39]	2.279	1.113	[0.96, 3.60]	[0.61, 3.95]	[-0.05, 4.61]	-1.5	2.12	[-4.01, 1.02]	[-4.68, 1.69]	[-5.94, 2.94]	-0.22	0.53	[-0.86, 0.42]	[-1.03, 0.59]	[-1.36, 0.92]	1.79	4.2	[-3.25, 6.84]	[-4.61, 8.19]	[-7.22, 10.81]
Currently in Other Treatments Not for Depression
(Intercept)	58.72	16.13	[39.57, 77.86]	[34.52, 82.92]	[24.95, 92.49]	26.9	4.79	[21.22, 32.58]	[19.71, 34.09]	[16.87, 36.93]	5	0.8352	[4.01, 5.99]	[3.75, 6.25]	[3.25, 6.75]	5.13	1.21	[3.69, 6.56]	[3.31, 6.94]	[2.59, 7.66]	4.95	0.43	[4.43, 5.47]	[4.29, 5.61]	[4.02, 5.87]	51.33	3.34	[47.32, 55.34]	[46.24, 56.42]	[44.17, 58.50]
Yes	83.76	22.29	[57.31, 110.21]	[50.32, 117.20]	[37.11, 130.42]	7.37	6.62	[-0.48, 15.23]	[-2.56, 17.30]	[-6.48, 21.22]	1.3636	1.154	[-0.01, 2.73]	[-0.37, 3.09]	[-1.05, 3.78]	5.48	1.67	[3.50, 7.46]	[2.98, 7.98]	[1.99, 8.97]	0.11	0.55	[-0.55, 0.76]	[-0.73, 0.94]	[-1.07, 1.28]	3.57	4.23	[-1.51, 8.64]	[-2.87, 10.01]	[-5.50, 12.63]
Alcohol useh
(Intercept)	95.6	26.06	[64.49, 126.71]	[56.19, 135.01]	[40.35, 150.85]	28	5.87	[20.99, 35.01]	[19.12, 36.88]	[15.56, 40.44]	5.57143	1.0974	[4.26, 6.88]	[3.91, 7.23]	[3.25, 7.90]	6.41	1.73	[4.34, 8.48]	[3.79, 9.03]	[2.74, 10.09]	5.71	0.44	[5.17, 6.25]	[5.02, 6.39]	[4.73, 6.68]	55.2	4.04	[50.30, 60.10]	[48.95, 61.45]	[46.31, 64.09]
2-3 times	78.39	73.72	[-9.60, 166.38]	[-33.08, 189.86]	[-77.88, 234.66]	-5	16.6	[-24.82, 14.82]	[-30.10, 20.10]	[-40.19, 30.19]	-0.57143	3.1039	[-4.28, 3.13]	[-5.26, 4.12]	[-7.15, 6.01]	9.01	4.9	[3.16, 14.86]	[1.59, 16.42]	[-1.39, 19.40]	-0.09	1.09	[-1.41, 1.23]	[-1.77, 1.59]	[-2.48, 2.3]	2.8	9.89	[-9.21, 14.81]	[-12.51, 18.11]	[-18.97, 24.57]
2-5 times/week	18.6	47.58	[-38.20, 75.40]	[-53.35, 90.55]	[-82.27, 119.47]	-7.67	10.72	[-20.46, 5.12]	[-23.87, 8.54]	[-30.38, 15.05]	0.09524	2.0036	[-2.30, 2.49]	[-2.93, 3.12]	[-4.15, 4.34]	2.66	3.17	[-1.12, 6.44]	[-2.13, 7.44]	[-4.05, 9.37]	-0.67	0.83	[-1.68, 0.34]	[-1.95, 0.61]	[-2.49, 1.16]	-0.7	7.55	[-9.87, 8.47]	[-12.39, 10.99]	[-17.33, 15.93]
Not past 30 days	11.22	35.69	[-31.38, 53.82]	[-42.75, 65.18]	[-64.44, 86.87]	8.25	8.04	[-1.34, 17.84]	[-3.90, 20.40]	[-8.79, 25.29]	-0.07143	1.5027	[-1.87, 1.72]	[-2.34, 2.20]	[-3.26, 3.11]	2.37	2.37	[-0.46, 5.20]	[-1.22, 5.96]	[-2.66, 7.40]	-1.22	0.6	[-1.95, -0.49]	[-2.15, -0.29]	[-2.54, 0.1]	-2.37	5.47	[-9.01, 4.27]	[-10.83, 6.09]	[-14.40, 9.67]
Once past 30 days	-38.5	55.29	[-104.49, 27.50]	[-122.10, 45.10]	[-155.70, 78.71]	10	12.45	[-4.86, 24.86]	[-8.83, 28.83]	[-16.39, 36.39]	1.92857	2.3279	[-0.85, 4.71]	[-1.59, 5.45]	[-3.01, 6.86]	-1.34	3.68	[-5.72, 3.05]	[-6.90, 4.22]	[-9.13, 6.46]	-1.17	0.83	[-2.18, -0.16]	[-2.45, 0.11]	[-2.99, 0.66]	-6.7	7.55	[-15.87, 2.47]	[-18.39, 4.99]	[-23.33, 9.93]
Cannabis use
(Intercept)	106.11	17.95	[84.81, 127.41]	[79.18, 133.03]	[68.54, 143.67]	27.43	3.96	[22.73, 32.13]	[21.48, 33.37]	[19.13, 35.72]	5.4286	0.7225	[4.57, 6.29]	[4.34, 6.51]	[3.92, 6.94]	8.18	1.28	[6.66, 9.69]	[6.26, 10.09]	[5.51, 10.85]	5.06	0.33	[4.66, 5.46]	[4.55, 5.57]	[4.34, 5.78]	54.2	2.64	[51.03, 57.37]	[50.18, 58.22]	[48.54, 59.86]
Yes	-10.55	31.09	[-47.43, 26.34]	[-57.18, 36.09]	[-75.61, 54.52]	10	6.86	[1.86, 18.14]	[-0.30, 20.30]	[-4.37, 24.37]	0.8571	1.2514	[-0.63, 2.34]	[-1.02, 2.73]	[-1.76, 3.48]	-0.54	2.21	[-3.16, 2.08]	[-3.86, 2.78]	[-5.17, 4.09]	-0.13	0.55	[-0.78, 0.53]	[-0.96, 0.71]	[-1.3, 1.04]	-1.7	4.31	[-6.87, 3.47]	[-8.26, 4.86]	[-10.94, 7.54]
Currently Using PAi Apps or Devices
(Intercept)	111.55	20.09	[87.71, 135.39]	[81.41, 141.69]	[69.50, 153.60]	34.18	4.58	[28.75, 39.61]	[27.32, 41.04]	[24.61, 43.76]	6.5455	0.7775	[5.62, 7.47]	[5.38, 7.71]	[4.92, 8.17]	8.16	1.44	[6.45, 9.87]	[6.00, 10.32]	[5.14, 11.17]	4.91	0.33	[4.51, 5.31]	[4.4, 5.41]	[4.2, 5.62]	51.3	2.46	[48.34, 54.26]	[47.55, 55.05]	[46.02, 56.58]
Yes	-18.81	29.11	[-53.36, 15.73]	[-62.49, 24.86]	[-79.74, 42.12]	-7.18	6.63	[-15.05, 0.68]	[-17.13, 2.76]	[-21.06, 6.69]	-1.7455	1.1266	[-3.08, -0.41]	[-3.44, -0.06]	[-4.10, 0.61]	-0.34	2.09	[-2.81, 2.14]	[-3.47, 2.80]	[-4.71, 4.03]	0.28	0.54	[-0.37, 0.93]	[-0.54, 1.11]	[-0.88, 1.45]	6.03	4.02	[1.21, 10.86]	[-0.09, 12.16]	[-2.59, 14.66]
History of Using PA Apps or Devicesh
(Intercept)	120.38	39.45	[73.49, 167.27]	[61.07, 179.70]	[37.51, 203.26]	29	8.89	[18.44, 39.56]	[15.64, 42.36]	[10.33, 47.67]	4.6667	1.4387	[2.96, 6.38]	[2.50, 6.83]	[1.64, 7.69]	10.48	2.76	[7.20, 13.76]	[6.33, 14.63]	[4.68, 16.28]	5.08	0.77	[4.15, 6.0]	[3.9, 6.25]	[3.42, 6.74]	51	5.72	[44.12, 57.88]	[42.26, 59.74]	[38.65, 63.35]
Yes	-12.14	46.26	[-67.13, 42.84]	[-81.70, 57.41]	[-109.32, 85.04]	-2	10.13	[-14.04, 10.04]	[-17.23, 13.23]	[-23.28, 19.28]	2.5833	1.687	[0.58, 4.59]	[0.05, 5.12]	[-0.96, 6.13]	-3.19	3.24	[-7.04, 0.66]	[-8.06, 1.68]	[-10.00, 3.61]	-0.21	0.86	[-1.24, 0.82]	[-1.52, 1.1]	[-2.07, 1.64]	0.38	6.39	[-7.32, 8.07]	[-9.40, 10.15]	[-13.43, 14.18]
aDuring the intervention phase (weeks 2-9)
bMAUQ: mHealth App Usability Questionnaire.
cBMI: Body Mass Index;
dPHQ-9: Patient Health Questionnaire - 9 item
eMVPA: Moderate-to-vigorous physical activity;
fPAAQ: Physical Activity Adults Questionnaire.
gMDD: Major depressive disorder;
hIncludes groups with very small sample sizes (n<5). Confidence intervals should be interpreted with caution due to instability and wide variability.
iPA: Physical activity.
