# Supplementary material for: App-Based Physical Activity Intervention for Individuals With Depression (MoodMover): Single-Arm, Pre-Post Proof-of-Concept and Feasibility Study
Source: JMIR Form Res. 2026 Jun 11;10:e79033. doi: 10.2196/79033 (PMC13256492; doi:10.2196/79033)
Supplement: Multimedia Appendix 8 [file formative-v10-e79033-s008.xlsx]

## Sheet: Sheet1
	Baseline (n=28)	Post-intervention (n=16)	Pre-post changes
	mean (SD)/n (%)	mean (SD)/n (%)	Mean/Median difference/Odds Ratio	75% CI	85% CI	95% CI
Smartphone-based steps	4378.4 (2114.5, n=18)	5204.1 (2322.5, n= 14)	-131.5a	-760.05 to 385.36	-944.14 to 394.14	-947.50 to 859.57
PAAQb	82.9 (86.4)	206.8 (193.2)	57.5a	-17.50 to 170.00	-25.00 to 185.00	-27.44 to 210.00
Post PAAQb (n=15)		167.3 (114.8)	71.27	28.10 to 114.43	16.48 to 126.05	-5.88 to 148.41
PHQ-9c	14.0 (4.4)	7.9 (5.7)	-5.31	-7.04 to -3.59	-7.50 to -3.12	-8.39 to -2.24
GAD-7d	15.5 (6.3)	10.0 (5.7)	-7	-7.00 to -7.00	-10.50 to -3.50	-14.00 to 0.00
WHODAS 2.0e	26.5 (9.8)	24.4 (7.6)	-1.38	-3.47 to 0.72	-4.04 to 1.29	-5.11 to 2.36
PSQIf	12.3 (3.4)	11.3 (2.9)	-1	-1.00 to 0.00	-1.00 to 0.50	-1.00 to 1.00
M-PACg constructs
Affective attitudes	4.61 (1.41)	5.77 (0.90)	0.65	0.42 to 0.87	0.36 to 0.93	0.24 to 1.05
Instrumental attitudes	6.20 (0.76)	6.67 (0.49)	0.33a	0.33 to 0.50	0.17 to 0.67	0.00 to 0.67
Perceived capability	3.76 (0.68)	4.00 (0.39)	0.17a	-0.33 to 0.50	-0.33 to 0.66	-0.33 to 0.66
Perceived opportunity	4.23 (0.59)	3.96 (0.66)	0.00a	-0.50 to 0.00	-0.66 to 0.00	-0.66 to 0.00
Intention strength	3.92 (0.54)	4.06 (0.51)	-0.08	-0.26 to 0.09	-0.30 to 0.13	-0.39 to 0.22
Decisional intention			0.33h	0.08 to 1.06	0.06 to 1.30	0.03 to 1.86
Yes	23 (82.1%)	10 (62.5%)
No	5 (17.9%)	6 (37.5%)
Regulations	2.64 (0.91)	3.52 (0.47)	0.81	0.54 to 1.08	0.47 to 1.15	0.34 to 1.29
Habit	2.03 (0.93)	3.00 (0.87)	0.33a	0.00 to 1.00	0.00 to 1.00	0.00 to 1.50
Identity	2.12 (0.78)	2.92 (0.95)	0.16a	0.00 to 0.66	0.00 to 1.00	-0.16 to 1.33
aMedian difference. The Wilcoxon signed-rank test was used due to violation of normality. Bootstrap sampling (2000 iterations) was used to estimate the 75%, 85%, and 95% confidence intervals.
bPAAQ: Canadian Physical Activity Adult Questionnaire.
cPHQ-9: Patient Health Questionnaire – 9 Item.
dGAD-7: Generalized Anxiety Disorder 7-Item.
eWHODAS 2.0: World Health Organization Disability Assessment Schedule 2.0.
fPSQI: Pittsburgh Sleep Quality Index.
gM-PAC: Multi-Process Action Control.
hOdds ratio. For binary outcome, McNemar's Test was conducted.
